# Supplementary material for: An immune-based tool platform for in vivo cell clearance
Source: Life Sci Alliance. 2023 Jun 13;6(8):e202201869. doi: 10.26508/lsa.202201869 (PMC10264967; doi:10.26508/lsa.202201869)
Supplement: Supplemental Data 1. — The sequence of the Rosa26LSL-OVA-Luc allele. [file LSA-2022-01869_Supplemental_Data_1.txt]

atgatggatcaagctagatcagcattctctaacttgtttggtggagaaccattgtcatatacccggttcagcctggctcg
gcaagtagatggcgataacagtcatgtggagatgaaacttgctgtagatgaagaagaaaatgctgacaataacacaaagg
ccaatgtcacaaaaccaaaaaggtgtagtggaagtatctgctatgggactattgctgtgatcgtctttttcttgattgga
tttatgattggctacttgggctattgtaaaggggtagaaccaaaaactgagtgtgagagactggcaggaaccgagtctcc
agtgagggaggagccaggagaggacttccctgcagcagatcaagccagagagctcatcaattcctgggtagaaagtcaga
caaatggaattatcagaaatgtccttcagccaagctccgtggattctcaaactgcaatggttctggttaatgccattgtc
ttcaaaggactgtgggagaaagcatttaaggatgaagacacacaagcaatgcctttcagagtgactgagcaagaaagcaa
acctgtgcagatgatgtaccagattggtttatttagagtggcatcaatggcttctgagaaaatgaagatcctggagcttc
catttgccagtgggacaatgagcatgttggtgctgttgcctgatgaagtctcaggccttgagcagcttgagagtataatc
aactttgaaaaactgactgaatggaccagttctaatgttatggaagagaggaagatcaaagtgtacttacctcgcatgaa
gatggaggaaaaatacaacctcacatctgtcttaatggctatgggcattactgacgtgtttagctcttcagccaatctgt
ctggcatctcctcagcagagagcctgaagatatctcaagctgtccatgcagcacatgcagaaatcaatgaagcaggcaga
gaggtggtagggtcagcagaggctggagtggatgctgcaagcgtctctgaagaatttagggctgaccatccattcctctt
ctgtatcaagcacatcgcaaccaacgccgttctcttctttggcagatgtgtttcccct
